# Supplementary material for: Screening a Spliced Leader-Based Symbiodinium microadriaticum cDNA Library Using the Yeast-Two Hybrid System Reveals a Hemerythrin-Like Protein as a Putative SmicRACK1 Ligand
Source: Microorganisms. 2021 Apr 9;9(4):791. doi: 10.3390/microorganisms9040791 (PMC8070245; doi:10.3390/microorganisms9040791)
Supplement: Supplementary file 1 [file microorganisms-09-00791-s001.zip › Microorg-supp/Supplementary Table1.xlsx]

## Sheet: Hoja1
Table Supplementary 1. Functional annotation of libraries using GhostKOALA

## Sheet: SMART
Carbohydrate metabolism
	00010 Glycolysis / Gluconeogenesis (12)
	00020 Citrate cycle (TCA cycle) (5)
	00030 Pentose phosphate pathway (6)
	00040 Pentose and glucuronate interconversions (3)
	00051 Fructose and mannose metabolism (3)
	00052 Galactose metabolism (5)
	00053 Ascorbate and aldarate metabolism (3)
	00500 Starch and sucrose metabolism (9)
	00520 Amino sugar and nucleotide sugar metabolism (4)
	00620 Pyruvate metabolism (6)
	00630 Glyoxylate and dicarboxylate metabolism (6)
	00640 Propanoate metabolism (3)
	00650 Butanoate metabolism (3)
	00660 C5-Branched dibasic acid metabolism (1)
	00562 Inositol phosphate metabolism (1)
Energy metabolism
	00190 Oxidative phosphorylation (5)
	00195 Photosynthesis (14)
	00710 Carbon fixation in photosynthetic organisms (8)
	00720 Carbon fixation pathways in prokaryotes (7)
	00680 Methane metabolism (6)
	00910 Nitrogen metabolism (6)
	00920 Sulfur metabolism (2)
Lipid metabolism
	00061 Fatty acid biosynthesis (1)
	00071 Fatty acid degradation (7)
	00120 Primary bile acid biosynthesis (1)
	00561 Glycerolipid metabolism (5)
	00564 Glycerophospholipid metabolism (2)
	00600 Sphingolipid metabolism (1)
	00590 Arachidonic acid metabolism (1)
	00592 alpha-Linolenic acid metabolism (1)
	01040 Biosynthesis of unsaturated fatty acids (1)
Nucleotide metabolism
	00230 Purine metabolism (4)
	00240 Pyrimidine metabolism (4)
	Amino acid metabolism
	00250 Alanine, aspartate and glutamate metabolism (6)
	00260 Glycine, serine and threonine metabolism (3)
	00270 Cysteine and methionine metabolism (4)
	00280 Valine, leucine and isoleucine degradation (8)
	00290 Valine, leucine and isoleucine biosynthesis (2)
	00310 Lysine degradation (4)
	00220 Arginine biosynthesis (2)
	00330 Arginine and proline metabolism (2)
	00340 Histidine metabolism (1)
	00350 Tyrosine metabolism (2)
	00360 Phenylalanine metabolism (2)
	00380 Tryptophan metabolism (5)
	00400 Phenylalanine, tyrosine and tryptophan biosynthesis (1)
Metabolism of other amino acids
	00410 beta-Alanine metabolism (2)
	00450 Selenocompound metabolism (1)
	00460 Cyanoamino acid metabolism (2)
	00480 Glutathione metabolism (5)
	Glycan biosynthesis and metabolism
	00510 N-Glycan biosynthesis (1)
	00513 Various types of N-glycan biosynthesis (1)
	00514 Other types of O-glycan biosynthesis (1)
	00531 Glycosaminoglycan degradation (1)
	00563 Glycosylphosphatidylinositol (GPI)-anchor biosynthesis (1)
	00601 Glycosphingolipid biosynthesis - lacto and neolacto series (1)
Metabolism of cofactors and vitamins
	00730 Thiamine metabolism (1)
	00740 Riboflavin metabolism (1)
	00750 Vitamin B6 metabolism (1)
	00760 Nicotinate and nicotinamide metabolism (2)
	00770 Pantothenate and CoA biosynthesis (3)
	00670 One carbon pool by folate (1)
	00860 Porphyrin and chlorophyll metabolism (1)
	00130 Ubiquinone and other terpenoid-quinone biosynthesis (1)
Metabolism of terpenoids and polyketides
	00900 Terpenoid backbone biosynthesis (2)
	00981 Insect hormone biosynthesis (1)
	00903 Limonene and pinene degradation (2)
	00281 Geraniol degradation (1)
	Biosynthesis of other secondary metabolites
	00940 Phenylpropanoid biosynthesis (2)
	00960 Tropane, piperidine and pyridine alkaloid biosynthesis (1)
	00966 Glucosinolate biosynthesis (1)
	00311 Penicillin and cephalosporin biosynthesis (1)
	00521 Streptomycin biosynthesis (1)
Xenobiotics biodegradation and metabolism
	00362 Benzoate degradation (1)
	00627 Aminobenzoate degradation (2)
	00625 Chloroalkane and chloroalkene degradation (2)
	00791 Atrazine degradation (1)
	00930 Caprolactam degradation (1)
	00621 Dioxin degradation (1)
	00626 Naphthalene degradation (2)
	00624 Polycyclic aromatic hydrocarbon degradation (1)
	00980 Metabolism of xenobiotics by cytochrome P450 (2)
	00982 Drug metabolism - cytochrome P450 (2)
	00983 Drug metabolism - other enzymes (3)

## Sheet: DINO
Carbohydrate metabolism
	00010 Glycolysis / Gluconeogenesis (13)
	00020 Citrate cycle (TCA cycle) (6)
	00030 Pentose phosphate pathway (6)
	00040 Pentose and glucuronate interconversions (4)
	00051 Fructose and mannose metabolism (5)
	00052 Galactose metabolism (3)
	00053 Ascorbate and aldarate metabolism (2)
	00500 Starch and sucrose metabolism (6)
	00520 Amino sugar and nucleotide sugar metabolism (4)
	00620 Pyruvate metabolism (6)
	00630 Glyoxylate and dicarboxylate metabolism (8)
	00640 Propanoate metabolism (2)
	00650 Butanoate metabolism (7)
	00660 C5-Branched dibasic acid metabolism (1)
	00562 Inositol phosphate metabolism (1)
Energy metabolism
	00190 Oxidative phosphorylation (8)
	00195 Photosynthesis (16)
	00710 Carbon fixation in photosynthetic organisms (8)
	00720 Carbon fixation pathways in prokaryotes (4)
	00680 Methane metabolism (10)
	00910 Nitrogen metabolism (3)
	00920 Sulfur metabolism (1)
Lipid metabolism
	00061 Fatty acid biosynthesis (3)
	00062 Fatty acid elongation (1)
	00071 Fatty acid degradation (9)
	00072 Synthesis and degradation of ketone bodies (1)
	00100 Steroid biosynthesis (2)
	00140 Steroid hormone biosynthesis (1)
	00561 Glycerolipid metabolism (2)
	00564 Glycerophospholipid metabolism (2)
	00600 Sphingolipid metabolism (1)
	00590 Arachidonic acid metabolism (1)
	00592 alpha-Linolenic acid metabolism (1)
	01040 Biosynthesis of unsaturated fatty acids (2)
Nucleotide metabolism
	00230 Purine metabolism (5)
	00240 Pyrimidine metabolism (2)
	Amino acid metabolism
	00250 Alanine, aspartate and glutamate metabolism (4)
	00260 Glycine, serine and threonine metabolism (7)
	00270 Cysteine and methionine metabolism (6)
	00280 Valine, leucine and isoleucine degradation (6)
	00290 Valine, leucine and isoleucine biosynthesis (1)
	00300 Lysine biosynthesis (1)
	00310 Lysine degradation (2)
	00220 Arginine biosynthesis (2)
	00330 Arginine and proline metabolism (3)
	00350 Tyrosine metabolism (2)
	00360 Phenylalanine metabolism (2)
	00380 Tryptophan metabolism (5)
	00400 Phenylalanine, tyrosine and tryptophan biosynthesis (1)
Metabolism of other amino acids
	00410 beta-Alanine metabolism (2)
	00430 Taurine and hypotaurine metabolism (2)
	00450 Selenocompound metabolism (2)
	00460 Cyanoamino acid metabolism (2)
	00480 Glutathione metabolism (2)
	Glycan biosynthesis and metabolism
	00510 N-Glycan biosynthesis (2)
	00513 Various types of N-glycan biosynthesis (2)
	00531 Glycosaminoglycan degradation (1)
Metabolism of cofactors and vitamins
	00740 Riboflavin metabolism (2)
	00750 Vitamin B6 metabolism (2)
	00760 Nicotinate and nicotinamide metabolism (2)
	00770 Pantothenate and CoA biosynthesis (1)
	00780 Biotin metabolism (2)
	00790 Folate biosynthesis (1)
	00670 One carbon pool by folate (1)
	00830 Retinol metabolism (1)
	00860 Porphyrin and chlorophyll metabolism (5)
	Metabolism of terpenoids and polyketides
	00900 Terpenoid backbone biosynthesis (5)
	00906 Carotenoid biosynthesis (1)
	00903 Limonene and pinene degradation (1)
	00281 Geraniol degradation (3)
Biosynthesis of other secondary metabolites
	00940 Phenylpropanoid biosynthesis (2)
	00232 Caffeine metabolism (1)
	00311 Penicillin and cephalosporin biosynthesis (1)
	00332 Carbapenem biosynthesis (1)
	00261 Monobactam biosynthesis (1)
	00521 Streptomycin biosynthesis (1)
	00524 Neomycin, kanamycin and gentamicin biosynthesis (1)
	00333 Prodigiosin biosynthesis (1)
Xenobiotics biodegradation and metabolism
	00362 Benzoate degradation (2)
	00627 Aminobenzoate degradation (2)
	00625 Chloroalkane and chloroalkene degradation (1)
	00791 Atrazine degradation (1)
	00930 Caprolactam degradation (2)
	00621 Dioxin degradation (1)
	00626 Naphthalene degradation (2)
	00624 Polycyclic aromatic hydrocarbon degradation (1)
	00980 Metabolism of xenobiotics by cytochrome P450 (3)
	00982 Drug metabolism - cytochrome P450 (3)
	00983 Drug metabolism - other enzymes (4)
